# Supplementary material for: Accessing pluripotent drones through reprogramming of dynamic soft self-healing chemical growth
Source: Natl Sci Rev. 2025 Feb 17;12(6):nwaf049. doi: 10.1093/nsr/nwaf049 (PMC12051850; doi:10.1093/nsr/nwaf049)
Supplement: nwaf049_Supplemental_Files [file nwaf049_supplemental_files.zip]

Archive with 14 entries (14 files):
- S1.mp4
- S10.mp4
- S11.mp4
- S12.mp4
- S2.mp4
- S3.mp4
- S4.mp4
- S5.mp4
- S6.mp4
- S7.mp4
- S8.mp4
- S9.mp4
- Supplementary Materials 0212.docx
- Supplementary Materials 0212.pdf
